# Supplementary material for: Fusing Data Mining, Machine Learning and Traditional Statistics to Detect Biomarkers Associated with Depression
Source: PLoS One. 2016 Feb 5;11(2):e0148195. doi: 10.1371/journal.pone.0148195 (PMC4744063; doi:10.1371/journal.pone.0148195)
Supplement: S1 Stata Syntax File — (TXT) [file pone.0148195.s001.txt]

/*** S1 - Supplementary Information - Stata Syntax File. Hybrid Methodology Template ***

This Stata syntax is template of the methodology proposed in the paper:

"Fusing data mining, machine learning and traditional statistics to detect biomarkers associated with depression."
Joanna F Dipnall, Julie A Pasco, Michael Berk, Lana J Williams, Seetal Dodd,Felice N Jacka, Denny Meyer.

This syntax was developed by Joanna F Dipnall.

The following syntax is an example as there were multiple files used at the different steps due to the nature of the data (e.g. original versus imputed).
In addition random generation in different data files may produce marginally different results (e.g. use of runiform() Stata function).

The original and cleaned data used in the paper was:
Centers for Disease Control and Prevention (CDC). 
National Center for Health Statistics (NCHS). 
National Health and Nutrition Examination Survey Data (NHANES). 
Hyattsville, MD: U.S. Department of Health and Human Services, 
Centers for Disease Control and Prevention, 2009-2010, available at URL:
http://wwwn.cdc.gov/nchs/nhanes/search/nhanes09_10.aspx
 
Data file integration was performed using DIPIT:
"Data Integration Protocol In Ten-steps (DIPIT): A new standard for medical researchers."
Dipnall JF, Berk M, Jacka FN, Williams LJ, Dodd S, Pasco JA. Methods. 2014.

Note: The 67 original NHANES biomarkers used were:

sstoxo      lbxbapct    lbxmcvsi    lbdhdd      lbxsbu      lbxsph      lbxsgb      URDFLOW1
lbxbpb      lbdlymno    lbxmchsi    lbdrbf      lbxsca      lbxstb      lbxtc       urxoav
lbxthg      lbdmono     lbxmc       lbdfol      lbxsch      lbxstp      urxuma      lbxha
lbxihg      lbdneno     lbxrdw      lbxcot      LBXSC3SI    lbxstr      urxcrs      lbxhbs
lbxwbcsi    lbdeono     lbxpltsi    urxnal      lbxscr      lbxsua      urdact
lbxlypct    lbdbano     lbxmpsi     lbxsal      lbxsgtsi    lbxsnasi    URXUMA2
lbxmopct    lbxrbcsi    lbdbcdsi    lbxsatsi    lbxsgl      lbxsksi     URXUCR2
lbxnepct    lbxhgb      lbxgh       lbxsassi    lbxsir      lbxsclsi    URDACT2
lbxeopct    lbxhct      lbxcrp      lbxsapsi    lbxsldsi    lbxsossi    URXVOL1

*/

******************************
*** SAVE AS STATA .DO FILE ***
******************************


**************
*** STEP 1 ***
** EXAMPLE ***
**************
* MULTIPLE IMPUTATION USING CHAINED EQUATIONS *
mi set flong
#delimit ;
mi register imputed
	[INSERT BIOMARKERS to impute]
	;

mi register regular [DEPENDENT VARIABLE] [COVARIATES]

#delimit ;
mi impute chained
	(regress)
	[INSERT BIOMARKERS to impute using REGRESS]
	(logit)
	[INSERT BIOMARKERS to impute using LOGIT]
	= [DEPENDENT-VARIABLE] [COVARIATES (E.G. DEPRESS AGE GENERAL-HEALTH)]
	,add([#NO-IMPUTATIONS (E.G. 20)]) rseed([#]) by([SUBSET (E.G. GENDER)]) augment
	;


**************
*** STEP 2 ***
** EXAMPLE ***
**************
 
*Stata Plugin used:
*Schonlau M. Boosted regression (boosting): An introductory tutorial and a Stata plugin. Stata Journal. 2005;5(3):330.

*Set up data excluding missing for boosted regression:
egen lab_rowmiss_mi=rowmiss(sstoxo- Rec_lbxhbs)
order lab_rowmiss_mi, after(lab_rowmiss)
label variable lab_rowmiss_mi "Missing variables - for boosting ONLY"
drop if lab_rowmiss_mi>0

cd [PATH FOR BOOST PLUGIN (E.G. "C:\ado\personal")]
capture program drop boost_plugin
program boost_plugin, plugin using(".\boost64.dll")

forvalues i = [NUMBER OF IMPUTED SETS, PLUS ORIGIANL (E.G. 0/20)] {
display "*** ITERATION `i'"
	boost [DEPENDENT-VARIABLE] [BIOMARKERS] if _mi_m==`i', ///
		distribution(logistic) ///
		trainfraction(0.6) ///
		maxiter(6000) ///
		bag(0.5) ///
		interaction(6) ///
		shrink(0.001) ////
		seed(3323) ///
		pred([NEW-VAR]_`i') ///
		influence
		ereturn list
}

**************
*** STEP 3 ***
**************
* Setup RANDOM data sets(50:50):
generate random2=runiform()
egen validation_grp_half=cut(random2), group(2)

* Univariate regressions
#delimit ;
foreach x of varlist 
	[LIST BIOMARKERS SELECTED FROM STEP 2]
	{
		mi estimate: svy, subpop(if validation_grp_half==0): logistic [DEPENDENT-VARIABLE] `x'
		mi estimate, or
		mi estimate: svy, subpop(if validation_grp_half==1): logistic [DEPENDENT-VARIABLE] `x'
		mi estimate, or
	}
;

* Initial multivariate models
#delimit ;
mi estimate: svy, subpop(if validation_grp_half==0): logistic [DEPENDENT-VARIABLE]
	[LIST BIOMARKERS SELECTED FROM UNIVARIATE REGRESSIONS]
;
mi estimate, or

#delimit ;
mi estimate: svy, subpop(if validation_grp_half==1): logistic [DEPENDENT-VARIABLE]
	[LIST BIOMARKERS SELECTED FROM UNIVARIATE REGRESSIONS]
;
mi estimate, or

* Final multivariate model using MI and SVY data
#delimit ;
mi estimate: svy: logistic [DEPENDENT-VARIABLE]
	[LIST BIOMARKERS SELECTED FROM PREVIOUS MULITIVARIATE REGRESSION]
	[LIST CONFOUNDOURS]
	[LIST INTERACTIONS]
;
mi estimate, or

* Final multivariate model using original SVY data using SAME model as above
#delimit ;
svy: logistic [DEPENDENT-VARIABLE]
	[LIST BIOMARKERS SELECTED FROM PREVIOUS MULITIVARIATE REGRESSION]
	[LIST CONFOUNDOURS]
	[LIST INTERACTIONS]
;
mi estimate, or
